# Supplementary material for: Relating Domain-Specific Risk-Taking Behavior to Cognitive Functions in Older Adults
Source: Brain Sci. 2025 Sep 25;15(10):1044. doi: 10.3390/brainsci15101044 (PMC12562380; doi:10.3390/brainsci15101044)
Supplement: Supplementary file 1 [file brainsci-15-01044-s001.zip]

Archive with 1 entries (1 files):
- brainsci-3846110-supplementary.pdf
